# Supplementary material for: Assessment of lipidomic species in hepatocyte lipid droplets from stressed mouse models
Source: Sci Data. 2014 Dec 23;1:140051. doi: 10.1038/sdata.2014.51 (PMC4421934; doi:10.1038/sdata.2014.51)
Supplement: Supplementary file 1 [file sdata201451-isa1.zip]

Archive with 3 entries (3 files):
- i_Investigation.txt
- s_study_Spener.txt
- a_assay_Spener.txt
