# Supplementary material for: Assessment of lipidomic species in hepatocyte lipid droplets from stressed mouse models
Source: Sci Data. 2014 Dec 23;1:140051. doi: 10.1038/sdata.2014.51 (PMC4421934; doi:10.1038/sdata.2014.51)
Supplement: Supplementary file 1 [file sdata201451-isa1.zip › a_assay_Spener.txt]

Sample Name	Protocol REF	Parameter Value[Post Extraction]	Comment[Extract Name]	Comment[genotype and nutritional status]	Protocol REF	Parameter Value[Chromatography Instrument]	Parameter Value[Column model]	Comment[Column type]	Protocol REF	Parameter Value[Scan polarity]	Parameter Value[Scan m/z range]	Parameter Value[Instrument]	Parameter Value[Ion source]	Parameter Value[Mass analyzer]	Comment[MS Assay Name]	Assay Name	Raw Data File	Comment[Data Repository]	Comment[Data Record Accession]	Comment[Data Record URI]	Protocol REF	Protocol REF	Derived Data File	Comment[Data Repository]	Comment[Data Record Accession]	Comment[Data Record URI]
46	Extraction	1:4 dilution	46 PLneg	WT-FED	Chromatography	Accela U-HPLC system (Thermo Scientific)	150 x 1 mm Hypersil Gold 1.9 Âµm C18 column (Thermo Scientific)	reverse phase C18	Mass Spectrometry	negative	200-1500	LTQ FT Ultra	ESI	FT-ICR-MS, linear ion trap	PLneg	46 PLneg	20100415_PL-46.RAW	MetaboLights	MTBLS81	http://www.ebi.ac.uk/metabolights/MTBLS81	Data Transformation	Metabolite Identification	m_study id_metabolite profiling_mass spectrometry_v2_maf.tsv	MetaboLights	MTBLS81	http://www.ebi.ac.uk/metabolights/MTBLS81
47	Extraction	1:4 dilution	47 PLneg	WT-FED	Chromatography	Accela U-HPLC system (Thermo Scientific)	150 x 1 mm Hypersil Gold 1.9 Âµm C18 column (Thermo Scientific)	reverse phase C18	Mass Spectrometry	negative	200-1500	LTQ FT Ultra	ESI	FT-ICR-MS, linear ion trap	PLneg	47 PLneg	20100415_PL-47.RAW	MetaboLights	MTBLS81	http://www.ebi.ac.uk/metabolights/MTBLS81	Data Transformation	Metabolite Identification	m_study id_metabolite profiling_mass spectrometry_v2_maf.tsv	MetaboLights	MTBLS81	http://www.ebi.ac.uk/metabolights/MTBLS81
48	Extraction	1:4 dilution	48 PLneg	WT-FED	Chromatography	Accela U-HPLC system (Thermo Scientific)	150 x 1 mm Hypersil Gold 1.9 Âµm C18 column (Thermo Scientific)	reverse phase C18	Mass Spectrometry	negative	200-1500	LTQ FT Ultra	ESI	FT-ICR-MS, linear ion trap	PLneg	48 PLneg	20100415_PL-48.RAW	MetaboLights	MTBLS81	http://www.ebi.ac.uk/metabolights/MTBLS81	Data Transformation	Metabolite Identification	m_study id_metabolite profiling_mass spectrometry_v2_maf.tsv	MetaboLights	MTBLS81	http://www.ebi.ac.uk/metabolights/MTBLS81
49	Extraction	1:4 dilution	49 PLneg	KO-FED	Chromatography	Accela U-HPLC system (Thermo Scientific)	150 x 1 mm Hypersil Gold 1.9 Âµm C18 column (Thermo Scientific)	reverse phase C18	Mass Spectrometry	negative	200-1500	LTQ FT Ultra	ESI	FT-ICR-MS, linear ion trap	PLneg	49 PLneg	20100415_PL-49.RAW	MetaboLights	MTBLS81	http://www.ebi.ac.uk/metabolights/MTBLS81	Data Transformation	Metabolite Identification	m_study id_metabolite profiling_mass spectrometry_v2_maf.tsv	MetaboLights	MTBLS81	http://www.ebi.ac.uk/metabolights/MTBLS81
50	Extraction	1:4 dilution	50 PLneg	KO-FED	Chromatography	Accela U-HPLC system (Thermo Scientific)	150 x 1 mm Hypersil Gold 1.9 Âµm C18 column (Thermo Scientific)	reverse phase C18	Mass Spectrometry	negative	200-1500	LTQ FT Ultra	ESI	FT-ICR-MS, linear ion trap	PLneg	50 PLneg	20100415_PL-50.RAW	MetaboLights	MTBLS81	http://www.ebi.ac.uk/metabolights/MTBLS81	Data Transformation	Metabolite Identification	m_study id_metabolite profiling_mass spectrometry_v2_maf.tsv	MetaboLights	MTBLS81	http://www.ebi.ac.uk/metabolights/MTBLS81
51	Extraction	1:4 dilution	51 PLneg	KO-FED	Chromatography	Accela U-HPLC system (Thermo Scientific)	150 x 1 mm Hypersil Gold 1.9 Âµm C18 column (Thermo Scientific)	reverse phase C18	Mass Spectrometry	negative	200-1500	LTQ FT Ultra	ESI	FT-ICR-MS, linear ion trap	PLneg	51 PLneg	20100415_PL-51.RAW	MetaboLights	MTBLS81	http://www.ebi.ac.uk/metabolights/MTBLS81	Data Transformation	Metabolite Identification	m_study id_metabolite profiling_mass spectrometry_v2_maf.tsv	MetaboLights	MTBLS81	http://www.ebi.ac.uk/metabolights/MTBLS81
52	Extraction	1:4 dilution	52 PLneg	WT-FAS	Chromatography	Accela U-HPLC system (Thermo Scientific)	150 x 1 mm Hypersil Gold 1.9 Âµm C18 column (Thermo Scientific)	reverse phase C18	Mass Spectrometry	negative	200-1500	LTQ FT Ultra	ESI	FT-ICR-MS, linear ion trap	PLneg	52 PLneg	20100415_PL-52.RAW	MetaboLights	MTBLS81	http://www.ebi.ac.uk/metabolights/MTBLS81	Data Transformation	Metabolite Identification	m_study id_metabolite profiling_mass spectrometry_v2_maf.tsv	MetaboLights	MTBLS81	http://www.ebi.ac.uk/metabolights/MTBLS81
53	Extraction	1:4 dilution	53 PLneg	WT-FAS	Chromatography	Accela U-HPLC system (Thermo Scientific)	150 x 1 mm Hypersil Gold 1.9 Âµm C18 column (Thermo Scientific)	reverse phase C18	Mass Spectrometry	negative	200-1500	LTQ FT Ultra	ESI	FT-ICR-MS, linear ion trap	PLneg	53 PLneg	20100415_PL-53.RAW	MetaboLights	MTBLS81	http://www.ebi.ac.uk/metabolights/MTBLS81	Data Transformation	Metabolite Identification	m_study id_metabolite profiling_mass spectrometry_v2_maf.tsv	MetaboLights	MTBLS81	http://www.ebi.ac.uk/metabolights/MTBLS81
54	Extraction	1:4 dilution	54 PLneg	WT-FAS	Chromatography	Accela U-HPLC system (Thermo Scientific)	150 x 1 mm Hypersil Gold 1.9 Âµm C18 column (Thermo Scientific)	reverse phase C18	Mass Spectrometry	negative	200-1500	LTQ FT Ultra	ESI	FT-ICR-MS, linear ion trap	PLneg	54 PLneg	20100415_PL-54.RAW	MetaboLights	MTBLS81	http://www.ebi.ac.uk/metabolights/MTBLS81	Data Transformation	Metabolite Identification	m_study id_metabolite profiling_mass spectrometry_v2_maf.tsv	MetaboLights	MTBLS81	http://www.ebi.ac.uk/metabolights/MTBLS81
55	Extraction	1:4 dilution	55 PLneg	KO-FAS	Chromatography	Accela U-HPLC system (Thermo Scientific)	150 x 1 mm Hypersil Gold 1.9 Âµm C18 column (Thermo Scientific)	reverse phase C18	Mass Spectrometry	negative	200-1500	LTQ FT Ultra	ESI	FT-ICR-MS, linear ion trap	PLneg	55 PLneg	20100415_PL-55.RAW	MetaboLights	MTBLS81	http://www.ebi.ac.uk/metabolights/MTBLS81	Data Transformation	Metabolite Identification	m_study id_metabolite profiling_mass spectrometry_v2_maf.tsv	MetaboLights	MTBLS81	http://www.ebi.ac.uk/metabolights/MTBLS81
56	Extraction	1:4 dilution	56 PLneg	KO-FAS	Chromatography	Accela U-HPLC system (Thermo Scientific)	150 x 1 mm Hypersil Gold 1.9 Âµm C18 column (Thermo Scientific)	reverse phase C18	Mass Spectrometry	negative	200-1500	LTQ FT Ultra	ESI	FT-ICR-MS, linear ion trap	PLneg	56 PLneg	20100415_PL-56.RAW	MetaboLights	MTBLS81	http://www.ebi.ac.uk/metabolights/MTBLS81	Data Transformation	Metabolite Identification	m_study id_metabolite profiling_mass spectrometry_v2_maf.tsv	MetaboLights	MTBLS81	http://www.ebi.ac.uk/metabolights/MTBLS81
57	Extraction	1:4 dilution	57 PLneg	KO-FAS	Chromatography	Accela U-HPLC system (Thermo Scientific)	150 x 1 mm Hypersil Gold 1.9 Âµm C18 column (Thermo Scientific)	reverse phase C18	Mass Spectrometry	negative	200-1500	LTQ FT Ultra	ESI	FT-ICR-MS, linear ion trap	PLneg	57 PLneg	20100415_PL-57.RAW	MetaboLights	MTBLS81	http://www.ebi.ac.uk/metabolights/MTBLS81	Data Transformation	Metabolite Identification	m_study id_metabolite profiling_mass spectrometry_v2_maf.tsv	MetaboLights	MTBLS81	http://www.ebi.ac.uk/metabolights/MTBLS81
#
46	Extraction	1:100 dilution	46 TG	WT-FED	Chromatography	Accela U-HPLC system (Thermo Scientific)	150 x 1 mm Hypersil Gold 1.9 Âµm C18 column (Thermo Scientific)	reverse phase C18	Mass Spectrometry	positive	400-1050	LTQ FT Ultra	ESI	FT-ICR-MS, linear ion trap	TG	46 TG	20100412_TAG-46.RAW	MetaboLights	MTBLS81	http://www.ebi.ac.uk/metabolights/MTBLS81	Data Transformation	Metabolite Identification	m_study id_metabolite profiling_mass spectrometry-2_v2_maf.tsv	MetaboLights	MTBLS81	http://www.ebi.ac.uk/metabolights/MTBLS81
47	Extraction	1:100 dilution	47 TG	WT-FED	Chromatography	Accela U-HPLC system (Thermo Scientific)	150 x 1 mm Hypersil Gold 1.9 Âµm C18 column (Thermo Scientific)	reverse phase C18	Mass Spectrometry	positive	400-1050	LTQ FT Ultra	ESI	FT-ICR-MS, linear ion trap	TG	47 TG	20100412_TAG-47.RAW	MetaboLights	MTBLS81	http://www.ebi.ac.uk/metabolights/MTBLS81	Data Transformation	Metabolite Identification	m_study id_metabolite profiling_mass spectrometry-2_v2_maf.tsv	MetaboLights	MTBLS81	http://www.ebi.ac.uk/metabolights/MTBLS81
48	Extraction	1:100 dilution	48 TG	WT-FED	Chromatography	Accela U-HPLC system (Thermo Scientific)	150 x 1 mm Hypersil Gold 1.9 Âµm C18 column (Thermo Scientific)	reverse phase C18	Mass Spectrometry	positive	400-1050	LTQ FT Ultra	ESI	FT-ICR-MS, linear ion trap	TG	48 TG	20100412_TAG-48.RAW	MetaboLights	MTBLS81	http://www.ebi.ac.uk/metabolights/MTBLS81	Data Transformation	Metabolite Identification	m_study id_metabolite profiling_mass spectrometry-2_v2_maf.tsv	MetaboLights	MTBLS81	http://www.ebi.ac.uk/metabolights/MTBLS81
49	Extraction	1:100 dilution	49 TG	KO-FED	Chromatography	Accela U-HPLC system (Thermo Scientific)	150 x 1 mm Hypersil Gold 1.9 Âµm C18 column (Thermo Scientific)	reverse phase C18	Mass Spectrometry	positive	400-1050	LTQ FT Ultra	ESI	FT-ICR-MS, linear ion trap	TG	49 TG	20100412_TAG-49.RAW	MetaboLights	MTBLS81	http://www.ebi.ac.uk/metabolights/MTBLS81	Data Transformation	Metabolite Identification	m_study id_metabolite profiling_mass spectrometry-2_v2_maf.tsv	MetaboLights	MTBLS81	http://www.ebi.ac.uk/metabolights/MTBLS81
50	Extraction	1:100 dilution	50 TG	KO-FED	Chromatography	Accela U-HPLC system (Thermo Scientific)	150 x 1 mm Hypersil Gold 1.9 Âµm C18 column (Thermo Scientific)	reverse phase C18	Mass Spectrometry	positive	400-1050	LTQ FT Ultra	ESI	FT-ICR-MS, linear ion trap	TG	50 TG	20100412_TAG-50.RAW	MetaboLights	MTBLS81	http://www.ebi.ac.uk/metabolights/MTBLS81	Data Transformation	Metabolite Identification	m_study id_metabolite profiling_mass spectrometry-2_v2_maf.tsv	MetaboLights	MTBLS81	http://www.ebi.ac.uk/metabolights/MTBLS81
51	Extraction	1:100 dilution	51 TG	KO-FED	Chromatography	Accela U-HPLC system (Thermo Scientific)	150 x 1 mm Hypersil Gold 1.9 Âµm C18 column (Thermo Scientific)	reverse phase C18	Mass Spectrometry	positive	400-1050	LTQ FT Ultra	ESI	FT-ICR-MS, linear ion trap	TG	51 TG	20100412_TAG-51.RAW	MetaboLights	MTBLS81	http://www.ebi.ac.uk/metabolights/MTBLS81	Data Transformation	Metabolite Identification	m_study id_metabolite profiling_mass spectrometry-2_v2_maf.tsv	MetaboLights	MTBLS81	http://www.ebi.ac.uk/metabolights/MTBLS81
52	Extraction	1:100 dilution	52 TG	WT-FAS	Chromatography	Accela U-HPLC system (Thermo Scientific)	150 x 1 mm Hypersil Gold 1.9 Âµm C18 column (Thermo Scientific)	reverse phase C18	Mass Spectrometry	positive	400-1050	LTQ FT Ultra	ESI	FT-ICR-MS, linear ion trap	TG	52 TG	20100412_TAG-52.RAW	MetaboLights	MTBLS81	http://www.ebi.ac.uk/metabolights/MTBLS81	Data Transformation	Metabolite Identification	m_study id_metabolite profiling_mass spectrometry-2_v2_maf.tsv	MetaboLights	MTBLS81	http://www.ebi.ac.uk/metabolights/MTBLS81
53	Extraction	1:100 dilution	53 TG	WT-FAS	Chromatography	Accela U-HPLC system (Thermo Scientific)	150 x 1 mm Hypersil Gold 1.9 Âµm C18 column (Thermo Scientific)	reverse phase C18	Mass Spectrometry	positive	400-1050	LTQ FT Ultra	ESI	FT-ICR-MS, linear ion trap	TG	53 TG	20100412_TAG-53.RAW	MetaboLights	MTBLS81	http://www.ebi.ac.uk/metabolights/MTBLS81	Data Transformation	Metabolite Identification	m_study id_metabolite profiling_mass spectrometry-2_v2_maf.tsv	MetaboLights	MTBLS81	http://www.ebi.ac.uk/metabolights/MTBLS81
54	Extraction	1:100 dilution	54 TG	WT-FAS	Chromatography	Accela U-HPLC system (Thermo Scientific)	150 x 1 mm Hypersil Gold 1.9 Âµm C18 column (Thermo Scientific)	reverse phase C18	Mass Spectrometry	positive	400-1050	LTQ FT Ultra	ESI	FT-ICR-MS, linear ion trap	TG	54 TG	20100412_TAG-54.RAW	MetaboLights	MTBLS81	http://www.ebi.ac.uk/metabolights/MTBLS81	Data Transformation	Metabolite Identification	m_study id_metabolite profiling_mass spectrometry-2_v2_maf.tsv	MetaboLights	MTBLS81	http://www.ebi.ac.uk/metabolights/MTBLS81
55	Extraction	1:100 dilution	55 TG	KO-FAS	Chromatography	Accela U-HPLC system (Thermo Scientific)	150 x 1 mm Hypersil Gold 1.9 Âµm C18 column (Thermo Scientific)	reverse phase C18	Mass Spectrometry	positive	400-1050	LTQ FT Ultra	ESI	FT-ICR-MS, linear ion trap	TG	55 TG	20100412_TAG-55.RAW	MetaboLights	MTBLS81	http://www.ebi.ac.uk/metabolights/MTBLS81	Data Transformation	Metabolite Identification	m_study id_metabolite profiling_mass spectrometry-2_v2_maf.tsv	MetaboLights	MTBLS81	http://www.ebi.ac.uk/metabolights/MTBLS81
56	Extraction	1:100 dilution	56 TG	KO-FAS	Chromatography	Accela U-HPLC system (Thermo Scientific)	150 x 1 mm Hypersil Gold 1.9 Âµm C18 column (Thermo Scientific)	reverse phase C18	Mass Spectrometry	positive	400-1050	LTQ FT Ultra	ESI	FT-ICR-MS, linear ion trap	TG	56 TG	20100412_TAG-56.RAW	MetaboLights	MTBLS81	http://www.ebi.ac.uk/metabolights/MTBLS81	Data Transformation	Metabolite Identification	m_study id_metabolite profiling_mass spectrometry-2_v2_maf.tsv	MetaboLights	MTBLS81	http://www.ebi.ac.uk/metabolights/MTBLS81
57	Extraction	1:100 dilution	57 TG	KO-FAS	Chromatography	Accela U-HPLC system (Thermo Scientific)	150 x 1 mm Hypersil Gold 1.9 Âµm C18 column (Thermo Scientific)	reverse phase C18	Mass Spectrometry	positive	400-1050	LTQ FT Ultra	ESI	FT-ICR-MS, linear ion trap	TG	57 TG	20100412_TAG-57.RAW	MetaboLights	MTBLS81	http://www.ebi.ac.uk/metabolights/MTBLS81	Data Transformation	Metabolite Identification	m_study id_metabolite profiling_mass spectrometry-2_v2_maf.tsv	MetaboLights	MTBLS81	http://www.ebi.ac.uk/metabolights/MTBLS81
#
46	Extraction	1:4 dilution	46 PLpos	WT-FED	Chromatography	Accela U-HPLC system (Thermo Scientific)	150 x 1 mm Hypersil Gold 1.9 Âµm C18 column (Thermo Scientific)	reverse phase C18	Mass Spectrometry	positive	400-1050	LTQ FT Ultra	ESI	FT-ICR-MS, linear ion trap	PLpos	46 PLpos	20100412_PL-46.RAW	MetaboLights	MTBLS81	http://www.ebi.ac.uk/metabolights/MTBLS81	Data Transformation	Metabolite Identification	m_study id_metabolite profiling_mass spectrometry-1_v2_maf.tsv	MetaboLights	MTBLS81	http://www.ebi.ac.uk/metabolights/MTBLS81
47	Extraction	1:4 dilution	47 PLpos	WT-FED	Chromatography	Accela U-HPLC system (Thermo Scientific)	150 x 1 mm Hypersil Gold 1.9 Âµm C18 column (Thermo Scientific)	reverse phase C18	Mass Spectrometry	positive	400-1050	LTQ FT Ultra	ESI	FT-ICR-MS, linear ion trap	PLpos	47 PLpos	20100412_PL-47.RAW	MetaboLights	MTBLS81	http://www.ebi.ac.uk/metabolights/MTBLS81	Data Transformation	Metabolite Identification	m_study id_metabolite profiling_mass spectrometry-1_v2_maf.tsv	MetaboLights	MTBLS81	http://www.ebi.ac.uk/metabolights/MTBLS81
48	Extraction	1:4 dilution	48 PLpos	WT-FED	Chromatography	Accela U-HPLC system (Thermo Scientific)	150 x 1 mm Hypersil Gold 1.9 Âµm C18 column (Thermo Scientific)	reverse phase C18	Mass Spectrometry	positive	400-1050	LTQ FT Ultra	ESI	FT-ICR-MS, linear ion trap	PLpos	48 PLpos	20100412_PL-48.RAW	MetaboLights	MTBLS81	http://www.ebi.ac.uk/metabolights/MTBLS81	Data Transformation	Metabolite Identification	m_study id_metabolite profiling_mass spectrometry-1_v2_maf.tsv	MetaboLights	MTBLS81	http://www.ebi.ac.uk/metabolights/MTBLS81
49	Extraction	1:4 dilution	49 PLpos	KO-FED	Chromatography	Accela U-HPLC system (Thermo Scientific)	150 x 1 mm Hypersil Gold 1.9 Âµm C18 column (Thermo Scientific)	reverse phase C18	Mass Spectrometry	positive	400-1050	LTQ FT Ultra	ESI	FT-ICR-MS, linear ion trap	PLpos	49 PLpos	20100412_PL-49.RAW	MetaboLights	MTBLS81	http://www.ebi.ac.uk/metabolights/MTBLS81	Data Transformation	Metabolite Identification	m_study id_metabolite profiling_mass spectrometry-1_v2_maf.tsv	MetaboLights	MTBLS81	http://www.ebi.ac.uk/metabolights/MTBLS81
50	Extraction	1:4 dilution	50 PLpos	KO-FED	Chromatography	Accela U-HPLC system (Thermo Scientific)	150 x 1 mm Hypersil Gold 1.9 Âµm C18 column (Thermo Scientific)	reverse phase C18	Mass Spectrometry	positive	400-1050	LTQ FT Ultra	ESI	FT-ICR-MS, linear ion trap	PLpos	50 PLpos	20100412_PL-50.RAW	MetaboLights	MTBLS81	http://www.ebi.ac.uk/metabolights/MTBLS81	Data Transformation	Metabolite Identification	m_study id_metabolite profiling_mass spectrometry-1_v2_maf.tsv	MetaboLights	MTBLS81	http://www.ebi.ac.uk/metabolights/MTBLS81
51	Extraction	1:4 dilution	51 PLpos	KO-FED	Chromatography	Accela U-HPLC system (Thermo Scientific)	150 x 1 mm Hypersil Gold 1.9 Âµm C18 column (Thermo Scientific)	reverse phase C18	Mass Spectrometry	positive	400-1050	LTQ FT Ultra	ESI	FT-ICR-MS, linear ion trap	PLpos	51 PLpos	20100412_PL-51.RAW	MetaboLights	MTBLS81	http://www.ebi.ac.uk/metabolights/MTBLS81	Data Transformation	Metabolite Identification	m_study id_metabolite profiling_mass spectrometry-1_v2_maf.tsv	MetaboLights	MTBLS81	http://www.ebi.ac.uk/metabolights/MTBLS81
52	Extraction	1:4 dilution	52 PLpos	WT-FAS	Chromatography	Accela U-HPLC system (Thermo Scientific)	150 x 1 mm Hypersil Gold 1.9 Âµm C18 column (Thermo Scientific)	reverse phase C18	Mass Spectrometry	positive	400-1050	LTQ FT Ultra	ESI	FT-ICR-MS, linear ion trap	PLpos	52 PLpos	20100412_PL-52.RAW	MetaboLights	MTBLS81	http://www.ebi.ac.uk/metabolights/MTBLS81	Data Transformation	Metabolite Identification	m_study id_metabolite profiling_mass spectrometry-1_v2_maf.tsv	MetaboLights	MTBLS81	http://www.ebi.ac.uk/metabolights/MTBLS81
53	Extraction	1:4 dilution	53 PLpos	WT-FAS	Chromatography	Accela U-HPLC system (Thermo Scientific)	150 x 1 mm Hypersil Gold 1.9 Âµm C18 column (Thermo Scientific)	reverse phase C18	Mass Spectrometry	positive	400-1050	LTQ FT Ultra	ESI	FT-ICR-MS, linear ion trap	PLpos	53 PLpos	20100412_PL-53.RAW	MetaboLights	MTBLS81	http://www.ebi.ac.uk/metabolights/MTBLS81	Data Transformation	Metabolite Identification	m_study id_metabolite profiling_mass spectrometry-1_v2_maf.tsv	MetaboLights	MTBLS81	http://www.ebi.ac.uk/metabolights/MTBLS81
54	Extraction	1:4 dilution	54 PLpos	WT-FAS	Chromatography	Accela U-HPLC system (Thermo Scientific)	150 x 1 mm Hypersil Gold 1.9 Âµm C18 column (Thermo Scientific)	reverse phase C18	Mass Spectrometry	positive	400-1050	LTQ FT Ultra	ESI	FT-ICR-MS, linear ion trap	PLpos	54 PLpos	20100412_PL-54.RAW	MetaboLights	MTBLS81	http://www.ebi.ac.uk/metabolights/MTBLS81	Data Transformation	Metabolite Identification	m_study id_metabolite profiling_mass spectrometry-1_v2_maf.tsv	MetaboLights	MTBLS81	http://www.ebi.ac.uk/metabolights/MTBLS81
55	Extraction	1:4 dilution	55 PLpos	KO-FAS	Chromatography	Accela U-HPLC system (Thermo Scientific)	150 x 1 mm Hypersil Gold 1.9 Âµm C18 column (Thermo Scientific)	reverse phase C18	Mass Spectrometry	positive	400-1050	LTQ FT Ultra	ESI	FT-ICR-MS, linear ion trap	PLpos	55 PLpos	20100412_PL-55.RAW	MetaboLights	MTBLS81	http://www.ebi.ac.uk/metabolights/MTBLS81	Data Transformation	Metabolite Identification	m_study id_metabolite profiling_mass spectrometry-1_v2_maf.tsv	MetaboLights	MTBLS81	http://www.ebi.ac.uk/metabolights/MTBLS81
56	Extraction	1:4 dilution	56 PLpos	KO-FAS	Chromatography	Accela U-HPLC system (Thermo Scientific)	150 x 1 mm Hypersil Gold 1.9 Âµm C18 column (Thermo Scientific)	reverse phase C18	Mass Spectrometry	positive	400-1050	LTQ FT Ultra	ESI	FT-ICR-MS, linear ion trap	PLpos	56 PLpos	20100412_PL-56.RAW	MetaboLights	MTBLS81	http://www.ebi.ac.uk/metabolights/MTBLS81	Data Transformation	Metabolite Identification	m_study id_metabolite profiling_mass spectrometry-1_v2_maf.tsv	MetaboLights	MTBLS81	http://www.ebi.ac.uk/metabolights/MTBLS81
57	Extraction	1:4 dilution	57 PLpos	KO-FAS	Chromatography	Accela U-HPLC system (Thermo Scientific)	150 x 1 mm Hypersil Gold 1.9 Âµm C18 column (Thermo Scientific)	reverse phase C18	Mass Spectrometry	positive	400-1050	LTQ FT Ultra	ESI	FT-ICR-MS, linear ion trap	PLpos	57 PLpos	20100412_PL-57.RAW	MetaboLights	MTBLS81	http://www.ebi.ac.uk/metabolights/MTBLS81	Data Transformation	Metabolite Identification	m_study id_metabolite profiling_mass spectrometry-1_v2_maf.tsv	MetaboLights	MTBLS81	http://www.ebi.ac.uk/metabolights/MTBLS81
#
34	Extraction	1:3 dilution	34 PLpos	WT-HFD	Chromatography	Accela U-HPLC system (Thermo Scientific)	150 x 1 mm Hypersil Gold 1.9 Âµm C18 column (Thermo Scientific)	reverse phase C18	Mass Spectrometry	positive	350 - 1000	LTQ FT Ultra	ESI	FT-ICR-MS, linear ion trap	PLpos	34 PLpos	20100126_PLpos-34.RAW	MetaboLights	MTBLS26	http://www.ebi.ac.uk/metabolights/MTBLS26
35	Extraction	1:3 dilution	35 PLpos	WT-HFD	Chromatography	Accela U-HPLC system (Thermo Scientific)	150 x 1 mm Hypersil Gold 1.9 Âµm C18 column (Thermo Scientific)	reverse phase C18	Mass Spectrometry	positive	350 - 1000	LTQ FT Ultra	ESI	FT-ICR-MS, linear ion trap	PLpos	35 PLpos	20100126_PLpos-35.RAW	MetaboLights	MTBLS26	http://www.ebi.ac.uk/metabolights/MTBLS26
36	Extraction	1:3 dilution	36 PLpos	WT-HFD	Chromatography	Accela U-HPLC system (Thermo Scientific)	150 x 1 mm Hypersil Gold 1.9 Âµm C18 column (Thermo Scientific)	reverse phase C18	Mass Spectrometry	positive	350 - 1000	LTQ FT Ultra	ESI	FT-ICR-MS, linear ion trap	PLpos	36 PLpos	20100126_PLpos-36.RAW	MetaboLights	MTBLS26	http://www.ebi.ac.uk/metabolights/MTBLS26
37	Extraction	1:3 dilution	37 PLpos	WT-FED	Chromatography	Accela U-HPLC system (Thermo Scientific)	150 x 1 mm Hypersil Gold 1.9 Âµm C18 column (Thermo Scientific)	reverse phase C18	Mass Spectrometry	positive	350 - 1000	LTQ FT Ultra	ESI	FT-ICR-MS, linear ion trap	PLpos	37 PLpos	20100126_PLpos-37.RAW	MetaboLights	MTBLS26	http://www.ebi.ac.uk/metabolights/MTBLS26
38	Extraction	1:3 dilution	38 PLpos	WT-FED	Chromatography	Accela U-HPLC system (Thermo Scientific)	150 x 1 mm Hypersil Gold 1.9 Âµm C18 column (Thermo Scientific)	reverse phase C18	Mass Spectrometry	positive	350 - 1000	LTQ FT Ultra	ESI	FT-ICR-MS, linear ion trap	PLpos	38 PLpos	20100126_PLpos-38.RAW	MetaboLights	MTBLS26	http://www.ebi.ac.uk/metabolights/MTBLS26
39	Extraction	1:3 dilution	39 PLpos	WT-FED	Chromatography	Accela U-HPLC system (Thermo Scientific)	150 x 1 mm Hypersil Gold 1.9 Âµm C18 column (Thermo Scientific)	reverse phase C18	Mass Spectrometry	positive	350 - 1000	LTQ FT Ultra	ESI	FT-ICR-MS, linear ion trap	PLpos	39 PLpos	20100126_PLpos-39.RAW	MetaboLights	MTBLS26	http://www.ebi.ac.uk/metabolights/MTBLS26
40	Extraction	1:3 dilution	40 PLpos	WT-FAS	Chromatography	Accela U-HPLC system (Thermo Scientific)	150 x 1 mm Hypersil Gold 1.9 Âµm C18 column (Thermo Scientific)	reverse phase C18	Mass Spectrometry	positive	350 - 1000	LTQ FT Ultra	ESI	FT-ICR-MS, linear ion trap	PLpos	40 PLpos	20100126_PLpos-40.RAW	MetaboLights	MTBLS26	http://www.ebi.ac.uk/metabolights/MTBLS26
41	Extraction	1:3 dilution	41 PLpos	WT-FAS	Chromatography	Accela U-HPLC system (Thermo Scientific)	150 x 1 mm Hypersil Gold 1.9 Âµm C18 column (Thermo Scientific)	reverse phase C18	Mass Spectrometry	positive	350 - 1000	LTQ FT Ultra	ESI	FT-ICR-MS, linear ion trap	PLpos	41 PLpos	20100126_PLpos-41.RAW	MetaboLights	MTBLS26	http://www.ebi.ac.uk/metabolights/MTBLS26
42	Extraction	1:3 dilution	42 PLpos	WT-FAS	Chromatography	Accela U-HPLC system (Thermo Scientific)	150 x 1 mm Hypersil Gold 1.9 Âµm C18 column (Thermo Scientific)	reverse phase C18	Mass Spectrometry	positive	350 - 1000	LTQ FT Ultra	ESI	FT-ICR-MS, linear ion trap	PLpos	42 PLpos	20100126_PLpos-42.RAW	MetaboLights	MTBLS26	http://www.ebi.ac.uk/metabolights/MTBLS26
70	Extraction	1:3 dilution	70 PLpos	WT-FED	Chromatography	Accela U-HPLC system (Thermo Scientific)	150 x 1 mm Hypersil Gold 1.9 Âµm C18 column (Thermo Scientific)	reverse phase C18	Mass Spectrometry	positive	400 - 1050	LTQ FT Ultra	ESI	FT-ICR-MS, linear ion trap	PLpos	70 PLpos	20100629_PL-70-Pos.RAW	MetaboLights	MTBLS26	http://www.ebi.ac.uk/metabolights/MTBLS26
71	Extraction	1:3 dilution	71 PLpos	WT-FED	Chromatography	Accela U-HPLC system (Thermo Scientific)	150 x 1 mm Hypersil Gold 1.9 Âµm C18 column (Thermo Scientific)	reverse phase C18	Mass Spectrometry	positive	400 - 1050	LTQ FT Ultra	ESI	FT-ICR-MS, linear ion trap	PLpos	71 PLpos	20100629_PL-71-Pos.RAW	MetaboLights	MTBLS26	http://www.ebi.ac.uk/metabolights/MTBLS26
72	Extraction	1:3 dilution	72 PLpos	WT-FED	Chromatography	Accela U-HPLC system (Thermo Scientific)	150 x 1 mm Hypersil Gold 1.9 Âµm C18 column (Thermo Scientific)	reverse phase C18	Mass Spectrometry	positive	400 - 1050	LTQ FT Ultra	ESI	FT-ICR-MS, linear ion trap	PLpos	72 PLpos	20100629_PL-72-Pos.RAW	MetaboLights	MTBLS26	http://www.ebi.ac.uk/metabolights/MTBLS26
73	Extraction	1:3 dilution	73 PLpos	WT-FAS	Chromatography	Accela U-HPLC system (Thermo Scientific)	150 x 1 mm Hypersil Gold 1.9 Âµm C18 column (Thermo Scientific)	reverse phase C18	Mass Spectrometry	positive	400 - 1050	LTQ FT Ultra	ESI	FT-ICR-MS, linear ion trap	PLpos	73 PLpos	20100629_PL-73-Pos.RAW	MetaboLights	MTBLS26	http://www.ebi.ac.uk/metabolights/MTBLS26
74	Extraction	1:3 dilution	74 PLpos	WT-FAS	Chromatography	Accela U-HPLC system (Thermo Scientific)	150 x 1 mm Hypersil Gold 1.9 Âµm C18 column (Thermo Scientific)	reverse phase C18	Mass Spectrometry	positive	400 - 1050	LTQ FT Ultra	ESI	FT-ICR-MS, linear ion trap	PLpos	74 PLpos	20100629_PL-74-Pos.RAW	MetaboLights	MTBLS26	http://www.ebi.ac.uk/metabolights/MTBLS26
75	Extraction	1:3 dilution	75 PLpos	WT-FAS	Chromatography	Accela U-HPLC system (Thermo Scientific)	150 x 1 mm Hypersil Gold 1.9 Âµm C18 column (Thermo Scientific)	reverse phase C18	Mass Spectrometry	positive	400 - 1050	LTQ FT Ultra	ESI	FT-ICR-MS, linear ion trap	PLpos	75 PLpos	20100629_PL-75-Pos.RAW	MetaboLights	MTBLS26	http://www.ebi.ac.uk/metabolights/MTBLS26
76	Extraction	1:3 dilution	76 PLpos	WT-HFD	Chromatography	Accela U-HPLC system (Thermo Scientific)	150 x 1 mm Hypersil Gold 1.9 Âµm C18 column (Thermo Scientific)	reverse phase C18	Mass Spectrometry	positive	400 - 1050	LTQ FT Ultra	ESI	FT-ICR-MS, linear ion trap	PLpos	76 PLpos	20100629_PL-76-Pos.RAW	MetaboLights	MTBLS26	http://www.ebi.ac.uk/metabolights/MTBLS26
77	Extraction	1:3 dilution	77 PLpos	WT-HFD	Chromatography	Accela U-HPLC system (Thermo Scientific)	150 x 1 mm Hypersil Gold 1.9 Âµm C18 column (Thermo Scientific)	reverse phase C18	Mass Spectrometry	positive	400 - 1050	LTQ FT Ultra	ESI	FT-ICR-MS, linear ion trap	PLpos	77 PLpos	20100629_PL-77-Pos.RAW	MetaboLights	MTBLS26	http://www.ebi.ac.uk/metabolights/MTBLS26
78	Extraction	1:3 dilution	78 PLpos	WT-HFD	Chromatography	Accela U-HPLC system (Thermo Scientific)	150 x 1 mm Hypersil Gold 1.9 Âµm C18 column (Thermo Scientific)	reverse phase C18	Mass Spectrometry	positive	400 - 1050	LTQ FT Ultra	ESI	FT-ICR-MS, linear ion trap	PLpos	78 PLpos	20100629_PL-78-Pos.RAW	MetaboLights	MTBLS26	http://www.ebi.ac.uk/metabolights/MTBLS26
#
34	Extraction	1:3 dilution	34 PLneg	WT-HFD	Chromatography	Accela U-HPLC system (Thermo Scientific)	150 x 1 mm Hypersil Gold 1.9 Âµm C18 column (Thermo Scientific)	reverse phase C18	Mass Spectrometry	negative	200 - 1500	LTQ FT Ultra	ESI	FT-ICR-MS, linear ion trap	PLneg	34 PLneg	20100126_PLneg-34.RAW	MetaboLights	MTBLS26	http://www.ebi.ac.uk/metabolights/MTBLS26
35	Extraction	1:3 dilution	35 PLneg	WT-HFD	Chromatography	Accela U-HPLC system (Thermo Scientific)	150 x 1 mm Hypersil Gold 1.9 Âµm C18 column (Thermo Scientific)	reverse phase C18	Mass Spectrometry	negative	200 - 1500	LTQ FT Ultra	ESI	FT-ICR-MS, linear ion trap	PLneg	35 PLneg	20100126_PLneg-35.RAW	MetaboLights	MTBLS26	http://www.ebi.ac.uk/metabolights/MTBLS26
36	Extraction	1:3 dilution	36 PLneg	WT-HFD	Chromatography	Accela U-HPLC system (Thermo Scientific)	150 x 1 mm Hypersil Gold 1.9 Âµm C18 column (Thermo Scientific)	reverse phase C18	Mass Spectrometry	negative	200 - 1500	LTQ FT Ultra	ESI	FT-ICR-MS, linear ion trap	PLneg	36 PLneg	20100126_PLneg-36.RAW	MetaboLights	MTBLS26	http://www.ebi.ac.uk/metabolights/MTBLS26
37	Extraction	1:3 dilution	37 PLneg	WT-FED	Chromatography	Accela U-HPLC system (Thermo Scientific)	150 x 1 mm Hypersil Gold 1.9 Âµm C18 column (Thermo Scientific)	reverse phase C18	Mass Spectrometry	negative	200 - 1500	LTQ FT Ultra	ESI	FT-ICR-MS, linear ion trap	PLneg	37 PLneg	20100126_PLneg-37.RAW	MetaboLights	MTBLS26	http://www.ebi.ac.uk/metabolights/MTBLS26
38	Extraction	1:3 dilution	38 PLneg	WT-FED	Chromatography	Accela U-HPLC system (Thermo Scientific)	150 x 1 mm Hypersil Gold 1.9 Âµm C18 column (Thermo Scientific)	reverse phase C18	Mass Spectrometry	negative	200 - 1500	LTQ FT Ultra	ESI	FT-ICR-MS, linear ion trap	PLneg	38 PLneg	20100126_PLneg-38.RAW	MetaboLights	MTBLS26	http://www.ebi.ac.uk/metabolights/MTBLS26
39	Extraction	1:3 dilution	39 PLneg	WT-FED	Chromatography	Accela U-HPLC system (Thermo Scientific)	150 x 1 mm Hypersil Gold 1.9 Âµm C18 column (Thermo Scientific)	reverse phase C18	Mass Spectrometry	negative	200 - 1500	LTQ FT Ultra	ESI	FT-ICR-MS, linear ion trap	PLneg	39 PLneg	20100126_PLneg-39.RAW	MetaboLights	MTBLS26	http://www.ebi.ac.uk/metabolights/MTBLS26
40	Extraction	1:3 dilution	40 PLneg	WT-FAS	Chromatography	Accela U-HPLC system (Thermo Scientific)	150 x 1 mm Hypersil Gold 1.9 Âµm C18 column (Thermo Scientific)	reverse phase C18	Mass Spectrometry	negative	200 - 1500	LTQ FT Ultra	ESI	FT-ICR-MS, linear ion trap	PLneg	40 PLneg	20100126_PLneg-40.RAW	MetaboLights	MTBLS26	http://www.ebi.ac.uk/metabolights/MTBLS26
41	Extraction	1:3 dilution	41 PLneg	WT-FAS	Chromatography	Accela U-HPLC system (Thermo Scientific)	150 x 1 mm Hypersil Gold 1.9 Âµm C18 column (Thermo Scientific)	reverse phase C18	Mass Spectrometry	negative	200 - 1500	LTQ FT Ultra	ESI	FT-ICR-MS, linear ion trap	PLneg	41 PLneg	20100126_PLneg-41.RAW	MetaboLights	MTBLS26	http://www.ebi.ac.uk/metabolights/MTBLS26
42	Extraction	1:3 dilution	42 PLneg	WT-FAS	Chromatography	Accela U-HPLC system (Thermo Scientific)	150 x 1 mm Hypersil Gold 1.9 Âµm C18 column (Thermo Scientific)	reverse phase C18	Mass Spectrometry	negative	200 - 1500	LTQ FT Ultra	ESI	FT-ICR-MS, linear ion trap	PLneg	42 PLneg	20100126_PLneg-42.RAW	MetaboLights	MTBLS26	http://www.ebi.ac.uk/metabolights/MTBLS26
70	Extraction	1:3 dilution	70 PLneg	WT-FED	Chromatography	Accela U-HPLC system (Thermo Scientific)	150 x 1 mm Hypersil Gold 1.9 Âµm C18 column (Thermo Scientific)	reverse phase C18	Mass Spectrometry	negative	350 - 1050	LTQ FT Ultra	ESI	FT-ICR-MS, linear ion trap	PLneg	70 PLneg	20100629_PL-70-neg.RAW	MetaboLights	MTBLS26	http://www.ebi.ac.uk/metabolights/MTBLS26
71	Extraction	1:3 dilution	71 PLneg	WT-FED	Chromatography	Accela U-HPLC system (Thermo Scientific)	150 x 1 mm Hypersil Gold 1.9 Âµm C18 column (Thermo Scientific)	reverse phase C18	Mass Spectrometry	negative	350 - 1050	LTQ FT Ultra	ESI	FT-ICR-MS, linear ion trap	PLneg	71 PLneg	20100629_PL-71-neg.RAW	MetaboLights	MTBLS26	http://www.ebi.ac.uk/metabolights/MTBLS26
72	Extraction	1:3 dilution	72 PLneg	WT-FED	Chromatography	Accela U-HPLC system (Thermo Scientific)	150 x 1 mm Hypersil Gold 1.9 Âµm C18 column (Thermo Scientific)	reverse phase C18	Mass Spectrometry	negative	350 - 1050	LTQ FT Ultra	ESI	FT-ICR-MS, linear ion trap	PLneg	72 PLneg	20100629_PL-72-neg.RAW	MetaboLights	MTBLS26	http://www.ebi.ac.uk/metabolights/MTBLS26
73	Extraction	1:3 dilution	73 PLneg	WT-FAS	Chromatography	Accela U-HPLC system (Thermo Scientific)	150 x 1 mm Hypersil Gold 1.9 Âµm C18 column (Thermo Scientific)	reverse phase C18	Mass Spectrometry	negative	350 - 1050	LTQ FT Ultra	ESI	FT-ICR-MS, linear ion trap	PLneg	73 PLneg	20100629_PL-73-neg.RAW	MetaboLights	MTBLS26	http://www.ebi.ac.uk/metabolights/MTBLS26
74	Extraction	1:3 dilution	74 PLneg	WT-FAS	Chromatography	Accela U-HPLC system (Thermo Scientific)	150 x 1 mm Hypersil Gold 1.9 Âµm C18 column (Thermo Scientific)	reverse phase C18	Mass Spectrometry	negative	350 - 1050	LTQ FT Ultra	ESI	FT-ICR-MS, linear ion trap	PLneg	74 PLneg	20100629_PL-74-neg.RAW	MetaboLights	MTBLS26	http://www.ebi.ac.uk/metabolights/MTBLS26
75	Extraction	1:3 dilution	75 PLneg	WT-FAS	Chromatography	Accela U-HPLC system (Thermo Scientific)	150 x 1 mm Hypersil Gold 1.9 Âµm C18 column (Thermo Scientific)	reverse phase C18	Mass Spectrometry	negative	350 - 1050	LTQ FT Ultra	ESI	FT-ICR-MS, linear ion trap	PLneg	75 PLneg	20100629_PL-75-neg.RAW	MetaboLights	MTBLS26	http://www.ebi.ac.uk/metabolights/MTBLS26
76	Extraction	1:3 dilution	76 PLneg	WT-HFD	Chromatography	Accela U-HPLC system (Thermo Scientific)	150 x 1 mm Hypersil Gold 1.9 Âµm C18 column (Thermo Scientific)	reverse phase C18	Mass Spectrometry	negative	350 - 1050	LTQ FT Ultra	ESI	FT-ICR-MS, linear ion trap	PLneg	76 PLneg	20100629_PL-76-neg.RAW	MetaboLights	MTBLS26	http://www.ebi.ac.uk/metabolights/MTBLS26
77	Extraction	1:3 dilution	77 PLneg	WT-HFD	Chromatography	Accela U-HPLC system (Thermo Scientific)	150 x 1 mm Hypersil Gold 1.9 Âµm C18 column (Thermo Scientific)	reverse phase C18	Mass Spectrometry	negative	350 - 1050	LTQ FT Ultra	ESI	FT-ICR-MS, linear ion trap	PLneg	77 PLneg	20100629_PL-77-neg.RAW	MetaboLights	MTBLS26	http://www.ebi.ac.uk/metabolights/MTBLS26
78	Extraction	1:3 dilution	78 PLneg	WT-HFD	Chromatography	Accela U-HPLC system (Thermo Scientific)	150 x 1 mm Hypersil Gold 1.9 Âµm C18 column (Thermo Scientific)	reverse phase C18	Mass Spectrometry	negative	350 - 1050	LTQ FT Ultra	ESI	FT-ICR-MS, linear ion trap	PLneg	78 PLneg	20100629_PL-78-neg.RAW	MetaboLights	MTBLS26	http://www.ebi.ac.uk/metabolights/MTBLS26
#
34	Extraction	1:50 dilution	34 TG	WT-HFD	Chromatography	Accela U-HPLC system (Thermo Scientific)	150 x 1 mm Hypersil Gold 1.9 Âµm C18 column (Thermo Scientific)	reverse phase C18	Mass Spectrometry	positive	350 - 1000	LTQ FT Ultra	ESI	FT-ICR-MS, linear ion trap	TG	34 TG	20100126_TAG-34.RAW	MetaboLights	MTBLS26	http://www.ebi.ac.uk/metabolights/MTBLS26
35	Extraction	1:50 dilution	35 TG	WT-HFD	Chromatography	Accela U-HPLC system (Thermo Scientific)	150 x 1 mm Hypersil Gold 1.9 Âµm C18 column (Thermo Scientific)	reverse phase C18	Mass Spectrometry	positive	350 - 1000	LTQ FT Ultra	ESI	FT-ICR-MS, linear ion trap	TG	35 TG	20100126_TAG-35.RAW	MetaboLights	MTBLS26	http://www.ebi.ac.uk/metabolights/MTBLS26
36	Extraction	1:50 dilution	36 TG	WT-HFD	Chromatography	Accela U-HPLC system (Thermo Scientific)	150 x 1 mm Hypersil Gold 1.9 Âµm C18 column (Thermo Scientific)	reverse phase C18	Mass Spectrometry	positive	350 - 1000	LTQ FT Ultra	ESI	FT-ICR-MS, linear ion trap	TG	36 TG	20100126_TAG-36.RAW	MetaboLights	MTBLS26	http://www.ebi.ac.uk/metabolights/MTBLS26
37	Extraction	1:50 dilution	37 TG	WT-FED	Chromatography	Accela U-HPLC system (Thermo Scientific)	150 x 1 mm Hypersil Gold 1.9 Âµm C18 column (Thermo Scientific)	reverse phase C18	Mass Spectrometry	positive	350 - 1000	LTQ FT Ultra	ESI	FT-ICR-MS, linear ion trap	TG	37 TG	20100126_TAG-37.RAW	MetaboLights	MTBLS26	http://www.ebi.ac.uk/metabolights/MTBLS26
38	Extraction	1:50 dilution	38 TG	WT-FED	Chromatography	Accela U-HPLC system (Thermo Scientific)	150 x 1 mm Hypersil Gold 1.9 Âµm C18 column (Thermo Scientific)	reverse phase C18	Mass Spectrometry	positive	350 - 1000	LTQ FT Ultra	ESI	FT-ICR-MS, linear ion trap	TG	38 TG	20100126_TAG-38.RAW	MetaboLights	MTBLS26	http://www.ebi.ac.uk/metabolights/MTBLS26
39	Extraction	1:50 dilution	39 TG	WT-FED	Chromatography	Accela U-HPLC system (Thermo Scientific)	150 x 1 mm Hypersil Gold 1.9 Âµm C18 column (Thermo Scientific)	reverse phase C18	Mass Spectrometry	positive	350 - 1000	LTQ FT Ultra	ESI	FT-ICR-MS, linear ion trap	TG	39 TG	20100126_TAG-39.RAW	MetaboLights	MTBLS26	http://www.ebi.ac.uk/metabolights/MTBLS26
40	Extraction	1:50 dilution	40 TG	WT-FAS	Chromatography	Accela U-HPLC system (Thermo Scientific)	150 x 1 mm Hypersil Gold 1.9 Âµm C18 column (Thermo Scientific)	reverse phase C18	Mass Spectrometry	positive	350 - 1000	LTQ FT Ultra	ESI	FT-ICR-MS, linear ion trap	TG	40 TG	20100126_TAG-40.RAW	MetaboLights	MTBLS26	http://www.ebi.ac.uk/metabolights/MTBLS26
41	Extraction	1:50 dilution	41 TG	WT-FAS	Chromatography	Accela U-HPLC system (Thermo Scientific)	150 x 1 mm Hypersil Gold 1.9 Âµm C18 column (Thermo Scientific)	reverse phase C18	Mass Spectrometry	positive	350 - 1000	LTQ FT Ultra	ESI	FT-ICR-MS, linear ion trap	TG	41 TG	20100126_TAG-41.RAW	MetaboLights	MTBLS26	http://www.ebi.ac.uk/metabolights/MTBLS26
42	Extraction	1:50 dilution	42 TG	WT-FAS	Chromatography	Accela U-HPLC system (Thermo Scientific)	150 x 1 mm Hypersil Gold 1.9 Âµm C18 column (Thermo Scientific)	reverse phase C18	Mass Spectrometry	positive	350 - 1000	LTQ FT Ultra	ESI	FT-ICR-MS, linear ion trap	TG	42 TG	20100126_TAG-42.RAW	MetaboLights	MTBLS26	http://www.ebi.ac.uk/metabolights/MTBLS26
70	Extraction	1:50 dilution	70 TG	WT-FED	Chromatography	Accela U-HPLC system (Thermo Scientific)	150 x 1 mm Hypersil Gold 1.9 Âµm C18 column (Thermo Scientific)	reverse phase C18	Mass Spectrometry	positive	400 - 1050	LTQ FT Ultra	ESI	FT-ICR-MS, linear ion trap	TG	70 TG	20100629_TAG-70.RAW	MetaboLights	MTBLS26	http://www.ebi.ac.uk/metabolights/MTBLS26
71	Extraction	1:50 dilution	71 TG	WT-FED	Chromatography	Accela U-HPLC system (Thermo Scientific)	150 x 1 mm Hypersil Gold 1.9 Âµm C18 column (Thermo Scientific)	reverse phase C18	Mass Spectrometry	positive	400 - 1050	LTQ FT Ultra	ESI	FT-ICR-MS, linear ion trap	TG	71 TG	20100629_TAG-71.RAW	MetaboLights	MTBLS26	http://www.ebi.ac.uk/metabolights/MTBLS26
72	Extraction	1:50 dilution	72 TG	WT-FED	Chromatography	Accela U-HPLC system (Thermo Scientific)	150 x 1 mm Hypersil Gold 1.9 Âµm C18 column (Thermo Scientific)	reverse phase C18	Mass Spectrometry	positive	400 - 1050	LTQ FT Ultra	ESI	FT-ICR-MS, linear ion trap	TG	72 TG	20100629_TAG-72.RAW	MetaboLights	MTBLS26	http://www.ebi.ac.uk/metabolights/MTBLS26
73	Extraction	1:50 dilution	73 TG	WT-FAS	Chromatography	Accela U-HPLC system (Thermo Scientific)	150 x 1 mm Hypersil Gold 1.9 Âµm C18 column (Thermo Scientific)	reverse phase C18	Mass Spectrometry	positive	400 - 1050	LTQ FT Ultra	ESI	FT-ICR-MS, linear ion trap	TG	73 TG	20100629_TAG-73.RAW	MetaboLights	MTBLS26	http://www.ebi.ac.uk/metabolights/MTBLS26
74	Extraction	1:50 dilution	74 TG	WT-FAS	Chromatography	Accela U-HPLC system (Thermo Scientific)	150 x 1 mm Hypersil Gold 1.9 Âµm C18 column (Thermo Scientific)	reverse phase C18	Mass Spectrometry	positive	400 - 1050	LTQ FT Ultra	ESI	FT-ICR-MS, linear ion trap	TG	74 TG	20100629_TAG-74.RAW	MetaboLights	MTBLS26	http://www.ebi.ac.uk/metabolights/MTBLS26
75	Extraction	1:50 dilution	75 TG	WT-FAS	Chromatography	Accela U-HPLC system (Thermo Scientific)	150 x 1 mm Hypersil Gold 1.9 Âµm C18 column (Thermo Scientific)	reverse phase C18	Mass Spectrometry	positive	400 - 1050	LTQ FT Ultra	ESI	FT-ICR-MS, linear ion trap	TG	75 TG	20100629_TAG-75.RAW	MetaboLights	MTBLS26	http://www.ebi.ac.uk/metabolights/MTBLS26
76	Extraction	1:50 dilution	76 TG	WT-HFD	Chromatography	Accela U-HPLC system (Thermo Scientific)	150 x 1 mm Hypersil Gold 1.9 Âµm C18 column (Thermo Scientific)	reverse phase C18	Mass Spectrometry	positive	400 - 1050	LTQ FT Ultra	ESI	FT-ICR-MS, linear ion trap	TG	76 TG	20100629_TAG-76.RAW	MetaboLights	MTBLS26	http://www.ebi.ac.uk/metabolights/MTBLS26
77	Extraction	1:50 dilution	77 TG	WT-HFD	Chromatography	Accela U-HPLC system (Thermo Scientific)	150 x 1 mm Hypersil Gold 1.9 Âµm C18 column (Thermo Scientific)	reverse phase C18	Mass Spectrometry	positive	400 - 1050	LTQ FT Ultra	ESI	FT-ICR-MS, linear ion trap	TG	77 TG	20100629_TAG-77.RAW	MetaboLights	MTBLS26	http://www.ebi.ac.uk/metabolights/MTBLS26
78	Extraction	1:50 dilution	78 TG	WT-HFD	Chromatography	Accela U-HPLC system (Thermo Scientific)	150 x 1 mm Hypersil Gold 1.9 Âµm C18 column (Thermo Scientific)	reverse phase C18	Mass Spectrometry	positive	400 - 1050	LTQ FT Ultra	ESI	FT-ICR-MS, linear ion trap	TG	78 TG	20100629_TAG-78.RAW	MetaboLights	MTBLS26	http://www.ebi.ac.uk/metabolights/MTBLS26
